# Supplementary material for: In vitro chondroprotective potential of Senna alata and Senna tora in porcine cartilage explants and their species differentiation by DNA barcoding-high resolution melting (Bar-HRM) analysis
Source: PLoS One. 2019 Apr 19;14(4):e0215664. doi: 10.1371/journal.pone.0215664 (PMC6474626; doi:10.1371/journal.pone.0215664)
Supplement: S1 File — All raw data in the file was used for generating Figs 3–6. (XLSX) [file pone.0215664.s001.xlsx]

## Sheet: 3A
	Control	IL-1β 2 ng/ml+ IL17A 4 ng/ml	Dia/50uM	+S.alata 12.5 µg/ml	+S.alata 25 µg/ml	+S.alata 50 µg/ml	+S.tora 12.5 µg/ml	+S.tora 25 µg/ml	+S.tora 50 µg/ml
S-GAGs (µg/ml)	283.996	994.47	587.3	1101.75	389.067	389.146	708.989	474.283	375.962
	381.632	731.573	699.5	466.191	308.316	451.118	671.261	533.624	351.456
	233.435	884.767	435.3	456.918	293.02	463.159	659.295	417.783	170.108
Avg	299.688	870.27	574.033	674.955	330.134	434.475	679.848	475.23	299.175
SD	75.3343	132.046	132.599	369.649	51.607	39.7146	25.9357	57.9266	112.445
normalized	100	290.392	191.544	225.219	110.159	144.976	226.852	158.575	99.8289
%S.D.	25.1376	44.0613	44.2456	123.345	17.2202	13.252	8.65425	19.329	37.5208
		S-GAGs	SD
	Ctrl	100	25.1376
	Cyts	290.392	44.0613
	Dia	191.544	44.2456
	12.5	225.219	123.345
	25	110.159	17.2202
	50	144.976	13.252
	Ctrl	100	25.1376
	Cyts	290.392	44.0613
	Dia	191.544	44.2456
	12.5	226.852	8.65425
	25	158.575	19.329
	50	99.8289	37.5208
	X	Y	X	Y	X	Y
	2	350	3	370	3	390
	2	360	3	380	3	400
	3	360	4	380	6	400
	3	350	4	370	6	390
					6	400
					7	400
					7	390
	X	Y	X	Y	X	Y
	9	350	10	370	10	390
	9	360	10	380	10	400
	10	360	11	380	13	400
	10	350	11	370	13	390
					13	400
					14	400
					14	390

## Sheet: 3B
	Control	IL-1β 2 ng/ml+ IL17A 4 ng/ml	+S.alata 12.5 µg/ml	+S.alata 25 µg/ml	+S.alata 50 µg/ml	+S.tora 12.5 µg/ml	+S.tora 25 µg/ml	+S.tora 50 µg/ml	Dia/50uM
HA (ng/ml)	142.46	524.408	817.5	384.784	363.853	442.112	195.27	127.636	309.698
	159.239	530.811	427.118	248.762	188.121	420.719	262.543	189.097	507.539
	196.376	685.9	651.343	248.762	212.82	466.147	143.869	151.41	337.458
Avg	166.025	580.373	631.987	294.103	254.931	442.993	200.561	156.048	384.898
SD	27.5913	91.4448	195.91	78.5321	95.1338	22.7268	59.5139	30.9916	107.113
normalized	100	349.57	380.658	177.143	153.55	266.823	120.802	93.9904	231.832
%S.D.	16.6188	55.0789	118	47.3014	57.3009	13.6888	35.8463	18.6668	64.5164
		HA	SD
	Ctrl	100	16.6188
	Cyts	349.57	55.0789
	Dia	231.832	64.5164
	12.5	380.658	118
	25	177.143	47.3014
	50	153.55	57.3009
	Ctrl	100	16.6188
	Cyts	349.57	55.0789
	Dia	231.832	64.5164
	12.5	266.823	13.6888
	25	120.802	35.8463
	50	93.9904	18.6668
	X	Y	X	Y	X	Y
	2	420	3	460	3	500
	2	440	3	480	3	520
	3	440	4	480	6	520
	3	420	4	460	6	500
					6	520
					7	520
					7	500
	X	Y	X	Y	X	Y
	9	420	10	460	10	500
	9	440	10	480	10	520
	10	440	11	480	13	520
	10	420	11	460	13	500
					13	520
					14	520
					14	500

## Sheet: 3C
S-GAGs
sample for day7	1	2	3	Mean	SD	Relative	%SD
control	159.459	219.876	126.938	168.758	47.1616	100	27.9463
IL-1beta+IL17	378.874	464.085	358.058	400.339	56.178	237.226	33.2891
cyts/rhein 1.25	281.157	394.284	327.637	334.359	56.8623	198.129	33.6945
cyts/rhein 2.50	395.432	382.115	246.746	341.431	82.2693	202.32	48.7498
cyts/rhein 5.0	217.046	236.447	265.301	239.598	24.2815	141.977	14.3883
cyts/Aloe-modin 1.25	374.92	307.453	274.074	318.816	51.3743	188.919	30.4425
cyts/Aloe-modin 2.50	283.678	251.355	237.422	257.485	23.7292	152.576	14.0611
cyts/Aloe-modin 5.0	205.85	246.167	265.934	239.317	30.6221	141.811	18.1455
cyts/Dia	231.348	215.359	238.705	228.471	11.9358	135.384	7.07275
	S-GAGs	SD
Ctrl	100	27.9463
Cyts	237.226	33.2891
Dia	135.384	7.07275
1.25	198.129	33.6945
2.5	202.32	48.7498
5	141.977	14.3883
Ctrl	100	27.9463
Cyts	237.226	33.2891
Dia	135.384	7.07275
1.25	188.919	30.4425
2.5	152.576	14.0611
5	141.811	18.1455
X	Y	X	Y	X	Y
2	290	3	310	3	330
2	300	3	320	3	340
3	300	4	320	7	340
3	290	4	310	7	330
X	Y	X	Y	X	Y
9	290	10	310	10	330
9	300	10	320	10	340
10	300	11	320	13	340
10	290	11	310	13	330
				13	340
				14	340
				14	330

## Sheet: 3D
HA
sample for day7	1	2	3	Mean	SD	Relative	%SD
control	120.238	124.247	97.1736	113.886	14.6117	100	12.8301
IL-1beta+IL17	247.971	266.451	272.765	262.396	12.8849	230.402	11.3138
cyts/rhein 1.25	221.38	324.206	241.134	262.24	54.5656	230.265	47.9124
cyts/rhein 2.50	282.935	245.908	213.302	247.381	34.8399	217.218	30.5919
cyts/rhein 5.0	129.87	127.6	202.493	153.321	42.5989	134.627	37.4048
cyts/Aloe-modin 1.25	253.824	207.855	214.183	225.287	24.9153	197.818	21.8774
cyts/Aloe-modin 2.50	239.39	187.646	231.353	219.463	27.8459	192.704	24.4506
cyts/Aloe-modin 5.0	197.869	144.004	177.281	173.052	27.1807	151.951	23.8665
cyts/Dia	151.416	123.647	181.843	152.302	29.1083	133.732	25.5591
	HA	SD
Ctrl	100	12.8301
Cyts	230.402	11.3138
Dia	133.732	25.5591
1.25	230.265	47.9124
2.5	217.218	30.5919
5	134.627	37.4048
Ctrl	100	12.8301
Cyts	230.402	11.3138
Dia	133.732	25.5591
1.25	197.818	21.8774
2.5	192.704	24.4506
5	151.951	23.8665
X	Y	X	Y	X	Y
2	290	3	310	3	330
2	300	3	320	3	340
3	300	4	320	7	340
3	290	4	310	7	330
X	Y	X	Y	X	Y
9	290	10	310	10	330
9	300	10	320	10	340
10	300	11	320	14	340
10	290	11	310	14	330

## Sheet: 4A,C
GAG accumulation
Samples	No.	day0	day7	day14	day21
Control	1	113.214	552.679	309.259	309.259
	2	112.321	543.75	258.333	216.667
IL-1β 2 ng/ml+ IL17A 4 ng/ml	1	137.321	717.857	443.519	545.37
	2	95.3571	641.964	318.519	443.519
IL-1β 2 ng/ml+ IL17A 4 ng/ml	1	128.393	641.964	286.111	341.667
+Rhein 5 µg/ml	2	146.25	780.357	216.667	429.63
IL-1β 2 ng/ml+ IL17A 4 ng/ml	1	104.286	536.471	283.654	225.926
+Aloe-emodin 5 µg/ml	2	116.786	1042.35	389.423	369.444
IL-1B 2+ IL17A 4 ng/ml	1	100.714	251.471	288.462	262.963
+S.alata 25 µg/ml	2	115	295.588	254.808	249.074
IL-1B 2+ IL17A 4 ng/ml	1	100.714	369.118	278.846	249.074
+S.tora 25 µg/ml	2	125.714	420.588	302.885	332.407
IL-1β 2 ng/ml+ IL17A 4 ng/ml	1	84.7253	263.64	314.845	412.182
+Diacerein	2	87.8248	452.011	325.77	439.352
GAGs accumulation	Day	0	7	14	21
Samples	No.	Average	average	average	average
Control	1
	2	112.768	660.982	944.778	1207.74
	SD	0.631345	6.31345	42.9549	108.428
IL-1β 2 ng/ml + IL17A 4 ng/ml	3
	4	116.339	796.25	1177.27	1671.71
	SD	29.6732	53.6644	171.726	243.746
IL-1B 2+ IL17A 4 ng/ml	11
+Rhein 5 µg/ml	12	137.321	848.482	1099.87	1485.52
	SD	12.6269	97.8585	61.3808	123.58
IL-1B 2+ IL17A 4 ng/ml	19
+Aloe-emodin 5 µg/ml	20	110.536	899.947	1236.49	1534.17
	SD	8.83883	357.713	441.342	542.825
IL-1B 2+ IL17A 4 ng/ml	21
+S.alata 25 µg/ml	22	107.857	381.387	653.021	909.04
	SD	10.1015	31.1959	17.5006	7.67962
IL-1B 2+ IL17A 4 ng/ml	23
+S.tora 25 µg/ml	24	113.214	508.067	798.933	1089.67
	SD	17.6777	36.3952	71.0706	129.996
IL-1B 2+ IL17A 4 ng/ml	25
+Diacerein	26	86.2751	444.101	764.409	1190.18
	SD	2.19161	135.39	143.115	162.327
	0	7	14	21		0	7	14	21
					SD
Ctrl	112.768	660.982	944.778	1207.74		0.631345	6.31345	42.9549	108.428
Cyts	116.339	796.25	1177.27	1671.71		29.6732	53.6644	171.726	243.746
Cyts + Dia	86.2751	444.101	764.409	1190.18		2.19161	135.39	143.115	162.327
Cyts + S. alata	107.857	381.387	653.021	909.04		10.1015	31.1959	17.5006	7.67962
Cyts + S. tora	113.214	508.067	798.933	1089.67		17.6777	36.3952	71.0706	129.996
Ctrl	112.768	660.982	944.778	1207.74		0.631345	6.31345	42.9549	108.428
Cyts	116.339	796.25	1177.27	1671.71		29.6732	53.6644	171.726	243.746
Cyts + Dia	86.2751	444.101	764.409	1190.18		2.19161	135.39	143.115	162.327
Cyts + Rhein	137.321	848.482	1099.87	1485.52		12.6269	97.8585	61.3808	123.58
Cyts + Aloe-emodin	110.536	899.947	1236.49	1534.17		8.83883	357.713	441.342	542.825

## Sheet: 4B,D
	Day 0			Day 7			Day 14			Day 21
Treating	HA concentration (ng/ml)			HA concentration (ng/ml)			HA concentration (ng/ml)			HA concentration (ng/ml)
	1	2	Avg	1	2	Avg	1	2	Avg	1	2	Avg
Control	284.62	326.78	305.7	690.09	847.14	768.615	1080.8	956.19	1018.5	1389.6	1172.7	1281.15
IL-1β 2 ng/ml+ IL17 4 ng/ml	331.05	261.5	296.275	2088.3	1649.57	1868.93	1671.6	1095.8	1383.7	2039.1	1462.5	1750.8
+Rhein 5 µg/ml	315.15	201.01	258.08	1945.9	1294.7	1620.3	1066.1	700.84	883.47	770.07	944.97	857.52
+Aloe-emodin 5 µg/ml	282.95	550.96	416.955	491.83	2699.4	1595.62	500.64	1405.8	953.22	596.32		596.32
+S.alata 25 µg/ml	590.82	383.27	487.045		1336.7	1336.7	1666.6	1130.3	1398.45	1712.1	1623.3	1667.7
+S.tora 25 µg/ml	206.77	185.35	196.06	610.53	626.22	618.375	918.26	1030.5	974.38	882.98	1294	1088.49
+Diacerein	215.765	223.659	219.712	653.025	1119.61	886.318	897.512	928.656	913.084	1259.14	1342.14	1300.64
HA accumulation	Day	0	7	14	21
Samples		Average	average	average	average
Control	1
	2	305.7	1074.32	2092.81	3373.96
	SD	29.8116	140.863	52.7502	100.621
IL-1β 2 ng/ml + IL17A 4 ng/ml	1
	2	296.275	2165.21	3548.91	5299.71
	SD	49.1793	359.408	766.56	1174.28
IL-1B 2+ IL17A 4 ng/ml	1
+Rhein 5 µg/ml	2	258.08	1878.38	2761.85	3619.37
	SD	80.7092	541.177	799.455	675.782
IL-1B 2+ IL17A 4 ng/ml	1
+Aloe-emodin 5 µg/ml	2	416.955	2012.57	2965.79	3263.95
	SD	189.512	1750.5	2390.54	1968.88
IL-1B 2+ IL17A 4 ng/ml	1
+S.alata 25 µg/ml	2	487.045	1155.39	2553.85	4221.55
	SD	146.76	798.43	419.208	356.417
IL-1B 2+ IL17A 4 ng/ml	1
+S.tora 25 µg/ml	2	196.06	814.435	1788.82	2877.31
	SD	15.1462	4.05172	75.3139	365.949
IL-1B 2+ IL17A 4 ng/ml	1
+Diacerein	2	219.712	1106.03	2019.11	3319.75
	SD	5.58126	335.508	357.53	416.219
	0	7	14	21		0	7	14	21
					SD
Ctrl	305.7	1074.32	2092.81	3373.96		29.8116	140.863	52.7502	100.621
Cyts	296.275	2165.21	3548.91	5299.71		49.1793	359.408	766.56	1174.28
Cyts + Dia	219.712	1106.03	2019.11	3319.75		5.58126	335.508	357.53	416.219
Cyts + S. alata	487.045	1155.39	2553.85	4221.55		146.76	798.43	419.208	356.417
Cyts + S. tora	196.06	814.435	1788.82	2877.31		15.1462	4.05172	75.3139	365.949
Ctrl	305.7	1074.32	2092.81	3373.96		29.8116	140.863	52.7502	100.621
Cyts	296.275	2165.21	3548.91	5299.71		49.1793	359.408	766.56	1174.28
Cyts + Dia	219.712	1106.03	2019.11	3319.75		5.58126	335.508	357.53	416.219
Cyts + Rhein	258.08	1878.38	2761.85	3619.37		80.7092	541.177	799.455	675.782
Cyts + Aloe-emodin	416.955	2012.57	2965.79	3263.95		189.512	1750.5	2390.54	1968.88

## Sheet: 4E
GAG accumulation
Samples	No.	day0	day7	day14	day21	GAG accumulation	average	SD
Control	1	113.214	552.679	309.259	309.259	1284.41
	2	112.321	543.75	258.333	216.667	1131.07	1207.74	108.428
IL-1β 2 ng/ml+ IL17A 4 ng/ml	3	137.321	717.857	443.519	545.37	1844.07
	4	95.3571	641.964	318.519	443.519	1499.36	1671.71	243.746
IL-1β 2 ng/ml+ IL17A 4 ng/ml	11	128.393	641.964	286.111	341.667	1398.13
+Rhein 5 µg/ml	12	146.25	780.357	216.667	429.63	1572.9	1485.52	123.58
IL-1β 2 ng/ml+ IL17A 4 ng/ml	19	104.286	536.471	283.654	225.926	1150.34
+Aloe-emodin 5 µg/ml	20	116.786	1042.35	389.423	369.444	1918.01	1534.17	542.825
IL-1B 2+ IL17A 4 ng/ml	21	100.714	251.471	288.462	262.963	903.609
+S.alata 25 µg/ml	22	115	295.588	254.808	249.074	914.47	909.04	7.67962
IL-1B 2+ IL17A 4 ng/ml	23	100.714	369.118	278.846	249.074	997.752
+S.tora 25 µg/ml	24	125.714	420.588	302.885	332.407	1181.59	1089.67	129.996
IL-1B 2+ IL17A 4 ng/ml	25	84.7253	263.64	314.845	412.182	1075.39
+Diacerein	26	87.8248	452.011	325.77	439.352	1304.96	1190.18	162.327
								Day 21	SD
							Ctrl	1207.74	108.428
							Cyts	1671.71	243.746
							Cyts + Dia	1190.18	162.327
							Cyts + S. alata	909.04	7.67962
							Cyts + S. tora	1089.67	129.996
							Ctrl	1207.74	108.428
							Cyts	1671.71	243.746
							Cyts + Dia	1190.18	162.327
							Cyts + Rhein	1485.52	123.58
							Cyts + Aloe-emodin	1534.17	542.825
		X	Y
		3	2000
		3	2100
		5	2100
		5	2000

## Sheet: 4F
	Day 0			Day 7			Day 14			Day 21
Treating	HA concentration (ng/ml)			HA concentration (ng/ml)			HA concentration (ng/ml)			HA concentration (ng/ml)			HA accumulation (ng/ml) (day0+day7+day14+day21)
	1	2	Avg	1	2	Avg	1	2	Avg	1	2	Avg	1	2	Avg	SD
Control	284.62	326.78	305.7	690.09	847.14	768.615	1080.8	956.19	1018.5	1389.6	1172.7	1281.15	3445.11	3302.81	3373.96	100.621
IL-1β 2 ng/ml+ IL17 4 ng/ml	331.05	261.5	296.275	2088.3	1649.57	1868.93	1671.6	1095.8	1383.7	2039.1	1462.5	1750.8	6130.05	4469.37	5299.71	1174.28
+Rhein 5 µg/ml	315.15	201.01	258.08	1945.9	1294.7	1620.3	1066.1	700.84	883.47	770.07	944.97	857.52	4097.22	3141.52	3619.37	675.782
+Aloe-emodin 5 µg/ml	282.95	550.96	416.955	491.83	2699.4	1595.62	500.64	1405.8	953.22	596.32		596.32	1871.74	4656.16	3263.95	1968.88
+S.alata 25 µg/ml	590.82	383.27	487.045		1336.7	1336.7	1666.6	1130.3	1398.45	1712.1	1623.3	1667.7	3969.52	4473.57	4221.55	356.417
+S.tora 25 µg/ml	206.77	185.35	196.06	610.53	626.22	618.375	918.26	1030.5	974.38	882.98	1294	1088.49	2618.54	3136.07	2877.31	365.949
+Diacerein	215.765	223.659	219.712	653.025	1119.61	886.318	897.512	928.656	913.084	1259.14	1342.14	1300.64	3025.44	3614.06	3319.75	416.219
								Day 21	SD
							Ctrl	3373.96	100.621
							Cyts	5299.71	1174.28
							Cyts + Dia	3319.75	416.219
							Cyts + S. alata	4221.55	356.417
							Cyts + S. tora	2877.31	365.949
							Ctrl	3373.96	100.621
							Cyts	5299.71	1174.28
							Cyts + Dia	3319.75	416.219
							Cyts + Rhein	3619.37	675.782
							Cyts + Aloe-emodin	3263.95	1968.88
												X	Y
												3	6900
												3	7200
												6	7200
												6	6900

## Sheet: 5C
Exp.	Histogram
Program	Image J
	W=1.25 H=adjust		non invert
	Sample	Area	BG	Super-inter	Sup-inavg/BGavg	(Supcon/contrlavg)
	Control	1	216.431	104.33	0.482047	0.972204
w=1 h=5.04		2		105.437	0.487162	0.982519
		3		107.322	0.495872	1.00008
		4		108.272	0.500261	1.00894
		5		107.689	0.497567	1.0035
		6		108.029	0.499138	1.00667
		7		108.8	0.502701	1.01386
		8		107.613	0.497216	1.0028
		9		109.245	0.504757	1.018
		10		106.392	0.491575	0.991419
		Avg	216.431		0.49583	1
					SD	0.0141914
	Cytokines	Area	BG	Supe-inter	Sup-inavg/Bgavg	(Supctyk/contrlavg)
	IL-1β 2+ IL-17A 4 ng/ml	1	208.566	147.809	0.708692	0.699641
		2		152.804	0.732641	0.67677
		3		151.983	0.728705	0.680426
		4		153.069	0.733912	0.675599
		5		152.952	0.733351	0.676115
		6		151.658	0.727146	0.681884
		7		149.693	0.717725	0.690835
		8		150.701	0.722558	0.686214			Mean	SD
		9		149.147	0.715107	0.693364
		10		146.322	0.701562	0.706751		Ctrl	1	0.0141914
		Avg	208.566	150.614	0.72214	0.68676
					SD	0.0106856		Cyts	0.68676	0.0106856
					Invert	0.686612
								S. alata	0.945267	0.0214744
	Ctk+S. alata	Area	BG	Supe-inter	Sup-inavg/Bgavg	(Sup-inSa50/contrlavg)		S. tora	0.922175	0.0126522
	Ctk+S. alata 25 µg/ml	1	212.735	113.276	0.532475	0.93118
		2		114.794	0.53961	0.918866		Rhein	0.754042	0.0165518
		3		113.203	0.532132	0.93178
		4		113.209	0.53216	0.931731		Aloe-emodin	0.771333	0.012994
		5		114.337	0.537462	0.922539
		6		110.753	0.520615	0.952392
		7		107.5	0.505324	0.981212
		8		110.263	0.518312	0.956625
		9		110.825	0.520953	0.951774
		10		108.232	0.508764	0.974576		X	Y	X	Y	X	Y	X	Y	X	Y
		Avg	212.735		0.524781	0.945267		2	1.05	4	1.15	4	1.25	4	1.35	4	1.45
					SD	0.0214744		2	1.1	4	1.2	4	1.3	4	1.4	4	1.5
					Invert	0.944832		4	1.1	6	1.2	8	1.3	10	1.4	12	1.5
								4	1.05	6	1.15	8	1.25	10	1.35	12	1.45
	Ctk+S. tora	Area	BG	Supe-inter	Sup-inavg/Bgavg	(Sup-inSt12.5/contrlavg)
	Ctk+S. tora 25 µg/ml	1	212.933	114.127	0.535976	0.925096
		2		114.68	0.538573	0.920636
		3		116.31	0.546228	0.907734
		4		116.711	0.548111	0.904615
		5		116.74	0.548248	0.90439
		6		114.038	0.535558	0.925818
		7		113.4	0.532562	0.931027
		8		113.646	0.533717	0.929012
		9		113.221	0.531721	0.932499
		10		112.207	0.526959	0.940926
		Avg	212.933		0.537765	0.922175
					SD	0.0126522
					Invert	0.922018
	Ctk + Rhein	Area	BG	Supe-inter	Sup-inavg/Bgavg	(SupSa12.5/contrlavg)
	Cytokines+Rhein 5 µg/ml	1	212.184	145.023	0.683478	0.725451
		2		142.841	0.673194	0.736533
		3		140.567	0.662477	0.748448
		4		140.364	0.66152	0.749531
		5		140.388	0.661633	0.749402
		6		140.409	0.661732	0.74929
		7		138.183	0.651241	0.761361
		8		135.234	0.637343	0.777963
		9		135.735	0.639704	0.775092
		10		137.105	0.646161	0.767347
		Avg	212.184		0.657848	0.754042
					SD	0.0165518
					Invert	0.753714
	Ctk+Aloe-emodin	Area	BG	Supe-inter	Sup-inavg/Bgavg	(Sup-inSa25/contrlavg)
	Cytokines+Aloe-emodin 5 µg/ml	1	208.827	130.017	0.622606	0.796377
		2		131.287	0.628688	0.788674
		3		132.891	0.636369	0.779154
		4		133.918	0.641287	0.773179
		5		136.344	0.652904	0.759422
		6		136.245	0.65243	0.759974
		7		135.972	0.651123	0.7615
		8		136.081	0.651645	0.76089
		9		135.454	0.648642	0.764412
		10		134.515	0.644146	0.769748
		Avg	208.827		0.642984	0.771333
					SD	0.012994
					Invert	0.771138

## Sheet: Fig6Mix
อย่าลืมเอียง S. alata & S. tora ใน Ai

[truncated: 4 more sheets: 6A,B, 6A, 6B, 6C]
